# Supplementary material for: Genetic Diversity of Rift Valley Fever Strains Circulating in Namibia in 2010 and 2011
Source: Viruses. 2020 Dec 16;12(12):1453. doi: 10.3390/v12121453 (PMC7765780; doi:10.3390/v12121453)
Supplement: Supplementary file 1 [file viruses-12-01453-s001.zip]

Archive with 5 entries (5 files):
- Figure S1.jpg
- Table S.1.docx
- Table S2_ Segment L  tree_clusters.docx
- Table S3_Segment M tree_clusters.docx
- Table S4_Segment S tree_clusters.docx
